# Supplementary material for: Guava Leaf Extract Exhibits Antimicrobial Activity in Extensively Drug-Resistant (XDR) Acinetobacter baumannii
Source: Molecules. 2024 Dec 28;30(1):70. doi: 10.3390/molecules30010070 (PMC11722033; doi:10.3390/molecules30010070)
Supplement: Supplementary file 1 [file molecules-30-00070-s001.zip]

Archive with 1 entries (1 files):
- molecules-3337934-supplementary.pdf
